# Supplementary material for: Mitigating polyethylene-mediated periprosthetic tissue inflammation through MEDSAH-grafting
Source: PLoS One. 2024 Jun 6;19(6):e0301618. doi: 10.1371/journal.pone.0301618 (PMC11156361; doi:10.1371/journal.pone.0301618)
Supplement: S1 Table — (XLSX) [file pone.0301618.s006.xlsx]

## Sheet: Minimal data set
	Fig 1					Fig 2				Fig 3				Fig 4				Fig 5
	PE powder (mg/ml)	0	500	1000		PE powder	Control	Coated		PE powder	Control	Coated		PE powder	Control	Coated		PE powder	Control	Coated
	Il6	1	1.82297	2.08907		Tensile stress at break (MPa)	41.58	38.01		Il6	1	0.809336		Il6	1	0.403053		Ptgs2	1	0.685798
		1	1.02843	1.53277			39.2	40.89			1	1.09553			1	0.387851			1	0.860456
		1	2.04831	1.78283			44.56	37.67			1	1.28253			1	0.397516			1	0.574233
							40.16	42.39			1	1.26544			1	0.418239			1	0.400098
							48.92	43.55		Ptgs2	1	1.39314			1	0.524406			1	0.917864
											1	0.460693		Il11	1	0.71699		Tnfsf11	1	0.128451
											1	0.749926			1	0.79404			1	0.140696
											1	0.456045			1	0.74149			1	0.228511
										Il23	1	1.2269			1	0.8049			1	0.30676
											1	0.8972			1	0.96526			1	0.682446
											1	1.05585						Ccl2	1	0.5128
											1	0.92121							1	0.47487
																			1	0.41187
																			1	0.7643
																			1	1.06056
